# Supplementary material for: QuickDeconvolution: fast and scalable deconvolution of linked-read sequencing data
Source: Bioinform Adv. 2022 Sep 26;2(1):vbac068. doi: 10.1093/bioadv/vbac068 (PMC9710601; doi:10.1093/bioadv/vbac068)
Supplement: vbac068_Supplementary_Data [file vbac068_supplementary_data.zip]

Archive with 2 entries (2 files):
- RE__vbac068-_Supplementary_data.zip
- Article_QuickDeconvolution_supplementaryMaterial.pdf
